# Supplementary material for: Potential Role of ROS in Butyrate- and Dietary Fiber-Mediated Growth Inhibition and Modulation of Cell Cycle-, Apoptosis- and Antioxidant-Relevant Proteins in LT97 Colon Adenoma and HT29 Colon Carcinoma Cells
Source: Cancers (Basel). 2023 Jan 10;15(2):440. doi: 10.3390/cancers15020440 (PMC9857069; doi:10.3390/cancers15020440)
Supplement: Supplementary file 1 [file cancers-15-00440-s001.zip]

Archive with 1 entries (1 files):
- cancers-2114755-supplementary.pdf
